# Supplementary material for: Clinical Forms and GRIN2A Genotype of Severe End of Epileptic-Aphasia Spectrum Disorder
Source: Front Pediatr. 2020 Nov 6;8:574803. doi: 10.3389/fped.2020.574803 (PMC7677254; doi:10.3389/fped.2020.574803)
Supplement: Supplementary file 1 [file Data_Sheet_1.xls]

## Sheet: Sheet1
symbol	omimId	mapLocation	description
ABAT	137150	16p13.2	4-AMINOBUTYRATE AMINOTRANSFERASE
ABCC2	601107	10q24.2	ATP BINDING CASSETTE SUBFAMILY C MEMBER 2
ABCC8	600509	11p15.1	ATP BINDING CASSETTE SUBFAMILY C MEMBER 2
ACADSB	600301	10q26.13	ACYL-COA DEHYDROGENASE SHORT/BRANCHED CHAIN
ACOX1	609751	17q25.1	ACYL-COA OXIDASE 1
ACTB	102630	7p22.1	ACTIN BETA
ACY1	104620	3p21.2	AMINOACYLASE 1
ADGRG1	604110	16q21	ADHESION G PROTEIN-COUPLED RECEPTOR G1
ADGRV1	602851	5q14.3	ADHESION G PROTEIN-COUPLED RECEPTOR V1
ADK	102750	10q22.2|10q11-q24	ADENOSINE KINASE
ADSL	608222	22q13.1	ADENYLOSUCCINATE LYASE
AFG3L2	604581	18p11.21	AFG3 LIKE MATRIX AAA PEPTIDASE SUBUNIT 2
AGA	613228	4q34.3	ASPARTYLGLUCOSAMINIDASE
AHI1	608894	6q23.3	ABELSON HELPER INTEGRATION SITE 1
AKT1	164730	14q32.33	AKT SERINE/THREONINE KINASE 1
ALDH4A1	606811	1p36.13	ALDEHYDE DEHYDROGENASE 4 FAMILY MEMBER A1
ALDH5A1	610045	6p22.3	ALDEHYDE DEHYDROGENASE 5 FAMILY MEMBER A1
ALDH7A1	107323	5q23.2	ALDEHYDE DEHYDROGENASE 7 FAMILY MEMBER A1
ALG1	605907	16p13.3	ALG1, CHITOBIOSYLDIPHOSPHODOLICHOL BETA-MANNOSYLTRANSFERASE
ALG11	613666	13q14.3	ALG11, ALPHA-1,2-MANNOSYLTRANSFERASE
ALG12	607144	22q13.33	ALG12, ALPHA-1,6-MANNOSYLTRANSFERASE
ALG13	300776	Xq23	ALG13, UDP-N-ACETYLGLUCOSAMINYLTRANSFERASE SUBUNIT
ALG2	607905	9q22.33	ALG2, ALPHA-1,3/1,6-MANNOSYLTRANSFERASE
ALG3	608750	3q27.1	ALG3, ALPHA-1,3- MANNOSYLTRANSFERASE
ALG6	604566	1p31.3	ALG6, ALPHA-1,3-GLUCOSYLTRANSFERASE
ALG8	608103	11q14.1	ALG8, ALPHA-1,3-GLUCOSYLTRANSFERASE
ALG9	606941	11q23.1	ALG9, ALPHA-1,2-MANNOSYLTRANSFERASE
AMACR	604489	5p13.2	ALPHA-METHYLACYL-COA RACEMASE
AMER1	300647	Xq11.2	APC MEMBRANE RECRUITMENT PROTEIN 1
AMT	238310	3p21.31	AMINOMETHYLTRANSFERASE
APOL2	607252	22q12.3	APOLIPOPROTEIN L2
APOL4	607254	22q12.3	APOLIPOPROTEIN L4
APP	104760	21q21.3	AMYLOID BETA PRECURSOR PROTEIN
APTX	606350	9p21.1	APRATAXIN
ARG1	608313	6q23.2	ARGINASE 1
ARHGAP31	610911	3q13.32-q13.33	RHO GTPASE ACTIVATING PROTEIN 31
ARHGEF15	-	17p13.1	RHO GUANINE NUCLEOTIDE EXCHANGE FACTOR 15
ARHGEF9	300429	Xq11.1	CDC42 GUANINE NUCLEOTIDE EXCHANGE FACTOR 9
ARL13B	608922	3q11.1-q11.2	ADP RIBOSYLATION FACTOR LIKE GTPASE 13B
ARSA	607574	22q13.33	ARYLSULFATASE A
ARSB	611542	5q14.1	ARYLSULFATASE B
ARX	300382	Xp21.3	ARISTALESS RELATED HOMEOBOX
ASAH1	613468	8p22	N-ACYLSPHINGOSINE AMIDOHYDROLASE 1
ARSE	300180	Xp22.33	ARSE ARYLSULFATASE E
ASPA	608034	17p13.2	ASPARTOACYLASE
ATIC	601731	2q35	5-AMINOIMIDAZOLE-4-CARBOXAMIDE RIBONUCLEOTIDE FORMYLTRANSFERASE/IMP CYCLOHYDROLASE
ATN1	607462	12p13.31	ATROPHIN 1
ATP13A4	609556	3q29	ATPASE 13A4
ATP1A2	182340	1q23.2	ATPASE NA+/K+ TRANSPORTING SUBUNIT ALPHA 2
ATP1A3	182350	19q13.2	ATPASE NA+/K+ TRANSPORTING SUBUNIT ALPHA 3
ATP2A2	108740	12q24.11	ATPASE SARCOPLASMIC/ENDOPLASMIC RETICULUM CA2+ TRANSPORTING 2
ATP5A1	164360	18q21.1	ATPASE, H+ TRANSPORTING, MITOCHONDRIAL F1 COMPLEX, ALPHA SUBUNIT 1
ATP6AP2	300556	Xp11.4	ATPASE H+ TRANSPORTING ACCESSORY PROTEIN 2
ATP7A	300011	Xq21.1	ATPASE COPPER TRANSPORTING ALPHA
ATPAF2	608918	17p11.2	ATP SYNTHASE MITOCHONDRIAL F1 COMPLEX ASSEMBLY FACTOR 2
ATRX	300032	Xq21.1	ATRX, CHROMATIN REMODELER
ATXN10	611150	22q13.31	ATAXIN 10
B4GALT1	137060	9p21.1	BETA-1,4-GALACTOSYLTRANSFERASE 1
BANK1	610292	4q24	B CELL SCAFFOLD PROTEIN WITH ANKYRIN REPEATS 1
BCKDHA	608348	19q13.2	BRANCHED CHAIN KETO ACID DEHYDROGENASE E1, ALPHA POLYPEPTIDE
BCKDHB	248611	6q14.1	BRANCHED CHAIN KETO ACID DEHYDROGENASE E1 SUBUNIT BETA
BCKDK	614901	16p11.2	BRANCHED CHAIN KETOACID DEHYDROGENASE KINASE
BCS1L	603647	2q35	BCS1 HOMOLOG, UBIQUINOL-CYTOCHROME C REDUCTASE COMPLEX CHAPERONE
BOLA3	613183	2p13.1	BOLA FAMILY MEMBER 3
BRAF	164757	7q34	B-RAF PROTO-ONCOGENE, SERINE/THREONINE KINASE
BSN	604020	3p21.31	BASSOON PRESYNAPTIC CYTOMATRIX PROTEIN
BTD	609019	3p25.1	BIOTINIDASE
C12orf65	613541	12q24.31	CHROMOSOME 12 OPEN READING FRAME 65
C4A	120810	6p21.33	COMPLEMENT C4A (RODGERS BLOOD GROUP)
CACNA1A	601011	19p13.13	CALCIUM VOLTAGE-GATED CHANNEL SUBUNIT ALPHA1 A
CACNA1H	607904	16p13.3	CALCIUM VOLTAGE-GATED CHANNEL SUBUNIT ALPHA1 H
CACNB4	601949	2q23.3	CALCIUM VOLTAGE-GATED CHANNEL AUXILIARY SUBUNIT BETA 4
CACNG2	602911	22q12.3	CALCIUM VOLTAGE-GATED CHANNEL AUXILIARY SUBUNIT GAMMA 2
CASK	300172	Xp11.4	CALCIUM/CALMODULIN DEPENDENT SERINE PROTEIN KINASE
CASR	601199	3q13.33-q21.1	CALCIUM SENSING RECEPTOR
CC2D2A	612013	4p15.32	COILED-COIL AND C2 DOMAIN CONTAINING 2A
CDH13	601364	16q23.3	CADHERIN 13
CDH9	609974	5p14.1	CADHERIN 9
CDKL5	300203	Xp22.13	CYCLIN DEPENDENT KINASE LIKE 5
CEP152	613529	15q21.1	CENTROSOMAL PROTEIN 152
CEP290	610142	12q21.32	CENTROSOMAL PROTEIN 290
CHD2	602119	15q26.1	CHROMODOMAIN HELICASE DNA BINDING PROTEIN 2
CHI3L1	601525	1q32.1	CHITINASE 3 LIKE 1
CHRNA2	118502	8p21.2	CHOLINERGIC RECEPTOR NICOTINIC ALPHA 2 SUBUNIT
CHRNA3	118503	15q25.1	CHOLINERGIC RECEPTOR NICOTINIC ALPHA 3 SUBUNIT
CHRNA4	118504	20q13.33	CHOLINERGIC RECEPTOR NICOTINIC ALPHA 4 SUBUNIT
CHRNA5	118505	15q25.1	CHOLINERGIC RECEPTOR NICOTINIC ALPHA 5 SUBUNIT
CHRNA7	118511	15q13.3	CHOLINERGIC RECEPTOR NICOTINIC ALPHA 7 SUBUNIT
CHRNB2	118507	1q21.3	CHOLINERGIC RECEPTOR NICOTINIC BETA 2 SUBUNIT
CLCN2	600570	3q27.1	CHLORIDE VOLTAGE-GATED CHANNEL 2
CLCN4	302910	Xp22.2	CHLORIDE VOLTAGE-GATED CHANNEL 4
CLCNKA	602024	1p36.13	CHLORIDE VOLTAGE-GATED CHANNEL KA
CLCNKB	602023	1p36.13	CHLORIDE VOLTAGE-GATED CHANNEL KB
CLN3	607042	16p12.1	CLN3, BATTENIN
CLN5	608102	13q22.3	CLN5, INTRACELLULAR TRAFFICKING PROTEIN
CLN6	606725	15q23	CLN6, TRANSMEMBRANE ER PROTEIN
CLN8	607837	8p23.3	CLN8, TRANSMEMBRANE ER AND ERGIC PROTEIN
CNTN5	-	11q22.1	CONTACTIN 5
CNTNAP2	604569	7q35-q36.1	CONTACTIN ASSOCIATED PROTEIN LIKE 2
COA5	613920	2q11.2	CYTOCHROME C OXIDASE ASSEMBLY FACTOR 5
COG1	606973	17q25.1	COMPONENT OF OLIGOMERIC GOLGI COMPLEX 1
COG4	606976	16q22.1	COMPONENT OF OLIGOMERIC GOLGI COMPLEX 4
COG5	606821	7q22.3	COMPONENT OF OLIGOMERIC GOLGI COMPLEX 5
COG6	606977	13q14.11	COMPONENT OF OLIGOMERIC GOLGI COMPLEX 6
COG7	606978	16p12.2	COMPONENT OF OLIGOMERIC GOLGI COMPLEX 7
COG8	606979	16q22.1	COMPONENT OF OLIGOMERIC GOLGI COMPLEX 8
COL18A1	120328	21q22.3	COLLAGEN TYPE XVIII ALPHA 1 CHAIN
COL4A1	120130	13q34	COLLAGEN TYPE IV ALPHA 1 CHAIN
COMT	116790	22q11.21	CATECHOL-O-METHYLTRANSFERASE
COQ2	609825	4q21.22-q21.23	COENZYME Q2, POLYPRENYLTRANSFERASE
COQ8A	606980	1q42.13	COENZYME Q8A
COQ9	612837	16q21	COENZYME Q9
COX14	614478	12q13.12	CYTOCHROME C OXIDASE ASSEMBLY FACTOR COX14
COX15	603646	10q24.2	CYTOCHROME C OXIDASE ASSEMBLY HOMOLOG COX15
COX6B1	124089	19q13.12	CYTOCHROME C OXIDASE SUBUNIT 6B1
CPA6	609562	8q13.2	CARBOXYPEPTIDASE A6
CPS1	608307	2q34	CARBAMOYL-PHOSPHATE SYNTHASE 1
CPT1A	600528	11q13.3	CARNITINE PALMITOYLTRANSFERASE 1A
CPT2	600650	1p32.3	CARNITINE PALMITOYLTRANSFERASE 2
CSTB	601145	21q22.3	CYSTATIN B
CTNNA3	607667	10q21.3	CATENIN ALPHA 3
CTSA	613111	20q13.12	CATHEPSIN A
CTSD	116840	11p15.5	CATHEPSIN D
CTSF	603539	11q13.2	CATHEPSIN F
CUL4B	300304	Xq24	CULLIN 4B
CYB5R3	613213	22q13.2	CYTOCHROME B5 REDUCTASE 3
CYP2R1	608713	11p15.2	CYTOCHROME P450 FAMILY 2 SUBFAMILY R MEMBER 1
CYP2U1	610670	4q25	CYTOCHROME P450 FAMILY 2 SUBFAMILY U MEMBER 1
D2HGDH	609186	2q37.3	D-2-HYDROXYGLUTARATE DEHYDROGENASE
DAO	124050	12q24.11	D-AMINO ACID OXIDASE
DAOA	607408	13q33.2|13q34	D-AMINO ACID OXIDASE ACTIVATOR
DBH	609312	9q34.2	DOPAMINE BETA-HYDROXYLASE
DBT	248610	1p21.2	DIHYDROLIPOAMIDE BRANCHED CHAIN TRANSACYLASE E2
DCX	300121	Xq23	DOUBLECORTIN
DDC	107930	7p12.2-p12.1	DOPA DECARBOXYLASE
DDOST	602202	1p36.12	DOLICHYL-DIPHOSPHOOLIGOSACCHARIDE--PROTEIN GLYCOSYLTRANSFERASE NON-CATALYTIC SUBUNIT
DEPDC5	614191	22q12.2-q12.3	DEP DOMAIN CONTAINING 5
DGKD	601826	2q37.1	DIACYLGLYCEROL KINASE DELTA
DHCR7	602858	11q13.4	7-DEHYDROCHOLESTEROL REDUCTASE
DHFR	126060	5q14.1	DIHYDROFOLATE REDUCTASE
DIAPH3	614567	13q21.2	DIAPHANOUS RELATED FORMIN 3
DISC1	605210	1q42.2	DISC1 SCAFFOLD PROTEIN
DLD	238331	7q31.1	DIHYDROLIPOAMIDE DEHYDROGENASE
DMPK	605377	19q13.32	DM1 PROTEIN KINASE
DNAJC5	611203	20q13.33	DNAJ HEAT SHOCK PROTEIN FAMILY (HSP40) MEMBER C5
DNAJC6	608375	1p31.3	DNAJ HEAT SHOCK PROTEIN FAMILY (HSP40) MEMBER C6
DNASE1	125505	16p13.3	DEOXYRIBONUCLEASE 1
DNM1	602377	9q34.11	DYNAMIN 1
DOCK6	614194	19p13.2	DEDICATOR OF CYTOKINESIS 6
DOCK7	615730	1p31.3	DEDICATOR OF CYTOKINESIS 7
DOLK	610746	9q34.11	DOLICHOL KINASE
DPAGT1	191350	11q23.3	DOLICHYL-PHOSPHATE N-ACETYLGLUCOSAMINEPHOSPHOTRANSFERASE 1
DPM1	603503	20q13.13	DOLICHYL-PHOSPHATE MANNOSYLTRANSFERASE SUBUNIT 1, CATALYTIC
DPM3	605951	1q22	DOLICHYL-PHOSPHATE MANNOSYLTRANSFERASE SUBUNIT 3
DPYD	612779	1p21.3	DIHYDROPYRIMIDINE DEHYDROGENASE
DRD2	126450	11q23.2	DOPAMINE RECEPTOR D2
DRD3	126451	3q13.31	DOPAMINE RECEPTOR D3
DTNBP1	607145	6p22.3	DYSTROBREVIN BINDING PROTEIN 1
EBP	300205	Xp11.23	EBP, CHOLESTENOL DELTA-ISOMERASE
ECM1	602201	1q21.2	EXTRACELLULAR MATRIX PROTEIN 1
EEF1A2	602959	20q13.33	EUKARYOTIC TRANSLATION ELONGATION FACTOR 1 ALPHA 2
EFHC1	608815	6p12.2	EF-HAND DOMAIN CONTAINING 1
EHMT1	607001	9q34.3	EUCHROMATIC HISTONE LYSINE METHYLTRANSFERASE 1
EIF2B1	606686	12q24.31	EUKARYOTIC TRANSLATION INITIATION FACTOR 2B SUBUNIT ALPHA
EIF2B2	606454	14q24.3	EUKARYOTIC TRANSLATION INITIATION FACTOR 2B SUBUNIT BETA
EIF2B3	606273	1p34.1	EUKARYOTIC TRANSLATION INITIATION FACTOR 2B SUBUNIT GAMMA
EIF2B4	606687	2p23.3	EUKARYOTIC TRANSLATION INITIATION FACTOR 2B SUBUNIT DELTA
EIF2B5	603945	3q27.1	EUKARYOTIC TRANSLATION INITIATION FACTOR 2B SUBUNIT EPSILON
ELP4	606985	11p13	ELONGATOR ACETYLTRANSFERASE COMPLEX SUBUNIT 4
EMX2	600035	10q26.11	EMPTY SPIRACLES HOMEOBOX 2
EPB41L1	602879	20q11.23	ERYTHROCYTE MEMBRANE PROTEIN BAND 4.1 LIKE 1
EPHB2	600997	1p36.12	EPH RECEPTOR B2
EPM2A	607566	6q24.3	EPM2A, LAFORIN GLUCAN PHOSPHATASE
ERBB4	600543	2q34	ERB-B2 RECEPTOR TYROSINE KINASE 4
ERLIN2	611605	8p11.23	ER LIPID RAFT ASSOCIATED 2
ETFA	608053	15q24.2-q24.3	ELECTRON TRANSFER FLAVOPROTEIN SUBUNIT ALPHA
ETFB	130410	19q13.41	ELECTRON TRANSFER FLAVOPROTEIN SUBUNIT BETA
ETFDH	231675	4q32.1	ELECTRON TRANSFER FLAVOPROTEIN DEHYDROGENASE
EVC	604831	4p16.2	EVC CILIARY COMPLEX SUBUNIT 1
FADD	602457	11q13.3	FAS ASSOCIATED VIA DEATH DOMAIN
FASN		17q25.3	FATTY ACID SYNTHASE
FASTKD2	612322	2q33.3	FAST KINASE DOMAINS 2
FCGR2B	604590	1q23.3	FC FRAGMENT OF IGG RECEPTOR IIB
FGD1	300546	Xp11.22	FYVE, RHOGEF AND PH DOMAIN CONTAINING 1
FGF8	600483	10q24.32	FIBROBLAST GROWTH FACTOR 8
FGFR3	134934	4p16.3	FIBROBLAST GROWTH FACTOR RECEPTOR 3
FH	136850	1q43	FUMARATE HYDRATASE
FKRP	606596	19q13.32	FUKUTIN RELATED PROTEIN
FKTN	607440	9q31.2	FUKUTIN
FLNA	300017	Xq28	FILAMIN A
FOLR1	136430	11q13.4	FOLATE RECEPTOR 1
FOXG1	164874	14q12	FORKHEAD BOX G1
FOXP2	605317	7q31.1	FORKHEAD BOX P2
FOXRED1	613622	11q24.2	FAD DEPENDENT OXIDOREDUCTASE DOMAIN CONTAINING 1
FUCA1	612280	1p36.11	ALPHA-L-FUCOSIDASE 1
GABBR2	607340	9q22.33	GAMMA-AMINOBUTYRIC ACID TYPE B RECEPTOR SUBUNIT 2
GABRA1	137160	5q34	GAMMA-AMINOBUTYRIC ACID TYPE A RECEPTOR ALPHA1 SUBUNIT
GABRA6	137143	5q34	GAMMA-AMINOBUTYRIC ACID TYPE A RECEPTOR ALPHA6 SUBUNIT
GABRB2	600232	5q34	GAMMA-AMINOBUTYRIC ACID TYPE A RECEPTOR BETA2 SUBUNIT
GABRB3	137192	15q12	GAMMA-AMINOBUTYRIC ACID TYPE A RECEPTOR BETA3 SUBUNIT
GABRD	137163	1p36.33	GAMMA-AMINOBUTYRIC ACID TYPE A RECEPTOR DELTA SUBUNIT
GABRG2	137164	5q34	GAMMA-AMINOBUTYRIC ACID TYPE A RECEPTOR GAMMA2 SUBUNIT
GALC	606890	14q31.3	GALACTOSYLCERAMIDASE
GALNS	612222	16q24.3	GALACTOSAMINE (N-ACETYL)-6-SULFATASE
GAMT	601240	19p13.3	GUANIDINOACETATE N-METHYLTRANSFERASE
GATM	602360	15q21.1	GLYCINE AMIDINOTRANSFERASE
GBA	606463	1q22	GLUCOSYLCERAMIDASE BETA
GCDH	608801	19p13.13	GLUTARYL-COA DEHYDROGENASE
GCK	138079	7p13	GLUCOKINASE
GCSH	238330	16q23.2	GLYCINE CLEAVAGE SYSTEM PROTEIN H
GFAP	137780	17q21.31	GLIAL FIBRILLARY ACIDIC PROTEIN
GLB1	611458	3p22.3	GALACTOSIDASE BETA 1
GLDC	238300	9p24.1	GLYCINE DECARBOXYLASE
GLRA1	138491	5q33.1	GLYCINE RECEPTOR ALPHA 1
GLRB	138492	4q32.1	GLYCINE RECEPTOR BETA
GLUD1	138130	10q23.2	GLUTAMATE DEHYDROGENASE 1
GLUL	138290	1q25.3	GLUTAMATE-AMMONIA LIGASE
GNE	603824	9p13.3	GLUCOSAMINE (UDP-N-ACETYL)-2-EPIMERASE/N-ACETYLMANNOSAMINE KINASE
GNPTAB	607840	12q23.2	N-ACETYLGLUCOSAMINE-1-PHOSPHATE TRANSFERASE SUBUNITS ALPHA AND BETA
GNPTG	607838	16p13.3	N-ACETYLGLUCOSAMINE-1-PHOSPHATE TRANSFERASE SUBUNIT GAMMA
GNS	607664	12q14.3	GLUCOSAMINE (N-ACETYL)-6-SULFATASE
GOSR2	604027	17q21.32	GOLGI SNAP RECEPTOR COMPLEX MEMBER 2
GPC3	300037	Xq26.2	GLYPICAN 3
GPHN	603930	14q23.3-q24.1	GEPHYRIN
GRIA3	305915	Xq25	GLUTAMATE IONOTROPIC RECEPTOR AMPA TYPE SUBUNIT 3
GRIN1	138249	9q34.3	GLUTAMATE IONOTROPIC RECEPTOR NMDA TYPE SUBUNIT 1
GRIN2A	138253	16p13.2	GLUTAMATE IONOTROPIC RECEPTOR NMDA TYPE SUBUNIT 2A
GRIN2B	138252	12p13.1	GLUTAMATE IONOTROPIC RECEPTOR NMDA TYPE SUBUNIT 2B
GSS	601002	20q11.22	GLUTATHIONE SYNTHETASE
GUSB	611499	7q11.21	GLUCURONIDASE BETA
GYS1	138570	19q13.33	GLYCOGEN SYNTHASE 1
HAX1	605998	1q21.3	HCLS1 ASSOCIATED PROTEIN X-1
HDAC4	605314	2q37.3	HISTONE DEACETYLASE 4
HEXA	606869	15q23	HEXOSAMINIDASE SUBUNIT ALPHA
HEXB	606873	5q13.3	HEXOSAMINIDASE SUBUNIT BETA
HFE	613609	6p22.2	HOMEOSTATIC IRON REGULATOR
HGSNAT	610453	8p11.21-p11.1	HEPARAN-ALPHA-GLUCOSAMINIDE N-ACETYLTRANSFERASE
HLA-DQA1	146880	6p21.32	MAJOR HISTOCOMPATIBILITY COMPLEX, CLASS II, DQ ALPHA 1
HLA-DQB1	604305	6p21.32	MAJOR HISTOCOMPATIBILITY COMPLEX, CLASS II, DQ BETA 1
HNF1B	189907	17q12	HNF1 HOMEOBOX B
HNRNPH1	601035	5q35.3	HETEROGENEOUS NUCLEAR RIBONUCLEOPROTEIN H1
HNRNPU	602869	1q44	HETEROGENEOUS NUCLEAR RIBONUCLEOPROTEIN U
HP	140100	16q22.2	HAPTOGLOBIN
HPD	609695	12q24.31	4-HYDROXYPHENYLPYRUVATE DIOXYGENASE
HRAS	190020	11p15.5	HRAS PROTO-ONCOGENE, GTPASE
HSD17B10	300256	Xp11.22	HYDROXYSTEROID 17-BETA DEHYDROGENASE 10
HSD17B4	601860	5q23.1	HYDROXYSTEROID 17-BETA DEHYDROGENASE 4
HTR2A	182135	13q14.2	5-HYDROXYTRYPTAMINE RECEPTOR 2A
HTT	613004	4p16.3	HUNTINGTIN
HYAL1	607071	3p21.31	HYALURONOGLUCOSAMINIDASE 1
IDH2	147650	15q26.1	ISOCITRATE DEHYDROGENASE (NADP(+)) 2, MITOCHONDRIAL
IDS	300823	Xq28	IDURONATE 2-SULFATASE
IDUA	252800	4p16.3	IDURONIDASE, ALPHA-L-
IER3IP1	609382	18q21.1	IMMEDIATE EARLY RESPONSE 3 INTERACTING PROTEIN 1
IFNG	147570	12q15	INTERFERON GAMMA
IL6	147620	7p15.3	INTERLEUKIN 6
INPP5E	613037	9q34.3	INOSITOL POLYPHOSPHATE-5-PHOSPHATASE E
INS	176730	11p15.5	INSULIN
IQSEC2	300522	Xp11.22	IQ MOTIF AND SEC7 DOMAIN 2
KCNA1	176260	12p13.32	POTASSIUM VOLTAGE-GATED CHANNEL SUBFAMILY A MEMBER 1
KCNB1	600397	20q13.13	POTASSIUM VOLTAGE-GATED CHANNEL SUBFAMILY B MEMBER 1
KCNH5	605716	14q23.2	POTASSIUM VOLTAGE-GATED CHANNEL SUBFAMILY H MEMBER 5
KCNJ1	600359	11q24.3	POTASSIUM VOLTAGE-GATED CHANNEL SUBFAMILY J MEMBER 1
KCNJ10	602208	1q23.2	POTASSIUM VOLTAGE-GATED CHANNEL SUBFAMILY J MEMBER 10
KCNJ11	600937	11p15.1	POTASSIUM VOLTAGE-GATED CHANNEL SUBFAMILY J MEMBER 11
KCNMA1	600150	10q22.3	POTASSIUM CALCIUM-ACTIVATED CHANNEL SUBFAMILY M ALPHA 1
KCNQ1	607542	11p15.5-p15.4	POTASSIUM VOLTAGE-GATED CHANNEL SUBFAMILY Q MEMBER 1
KCNQ2	602235	20q13.33	POTASSIUM VOLTAGE-GATED CHANNEL SUBFAMILY Q MEMBER 2 OMIM文中描述 DEDEK ET AL. (2001) 发现KCNQ2基因的R207W突变发现存在与SEIZURES, BENIGN NEONATAL, 1（癫痫，良性新生儿，1型， BFNC1）患者中，MYOKYMIA（肌纤维颤搐）是 BFNC1的伴随的一种表型。2007年 WUTTKE ET AL. 报道KCNQ2基因的相同位置 R207Q 杂合突变存在独立于癫痫的肌纤维颤搐的患者中。 WECKHUYSEN ET AL. (2012)报道KCNQ2基因的相同位置 R207Q 突变存在癫痫性脑病，早期婴儿期，7型的患者中，而且该患者的父亲（嵌合突变R207Q） 患有 BFNC伴有肌纤维颤搐。
KCNQ3	602232	8q24.22	POTASSIUM VOLTAGE-GATED CHANNEL SUBFAMILY Q MEMBER 3
KCNT1	608167	9q34.3	POTASSIUM SODIUM-ACTIVATED CHANNEL SUBFAMILY T MEMBER 1
KCTD7	611725	7q11.21	POTASSIUM CHANNEL TETRAMERIZATION DOMAIN CONTAINING 7
KDM5C	314690	Xp11.22	LYSINE DEMETHYLASE 5C
KIF11	148760	10q23.33	KINESIN FAMILY MEMBER 11
KIF1A	601255	2q37.3	KINESIN FAMILY MEMBER 1A
KMT2D	602113	12q13.12	LYSINE METHYLTRANSFERASE 2D
KRAS	190070	12p12.1	KRAS PROTO-ONCOGENE, GTPASE
KRIT1	604214	7q21.2	KRIT1, ANKYRIN REPEAT CONTAINING
L2HGDH	609584	14q21.3	L-2-HYDROXYGLUTARATE DEHYDROGENASE
LAMA2	156225	6q22.33	LAMININ SUBUNIT ALPHA 2
LARGE1	603590	22q12.3	LARGE XYLOSYL- AND GLUCURONYLTRANSFERASE 1
LBR	600024	1q42.12	LAMIN B RECEPTOR
LGI1	604619	10q23.33	LEUCINE RICH GLIOMA INACTIVATED 1
LGR4	606666	11p14.1	LEUCINE RICH REPEAT CONTAINING G PROTEIN-COUPLED RECEPTOR 4
LIAS	607031	4p14	LIPOIC ACID SYNTHETASE
LIG4	601837	13q33.3	DNA LIGASE 4
LMX1B	602575	9q33.3	LIM HOMEOBOX TRANSCRIPTION FACTOR 1 BETA
LRPPRC	607544	2p21	LEUCINE RICH PENTATRICOPEPTIDE REPEAT CONTAINING
MAGI1	602625	3p14.1	MEMBRANE ASSOCIATED GUANYLATE KINASE, WW AND PDZ DOMAIN CONTAINING 1
MAGI2	606382	7q21.11	MEMBRANE ASSOCIATED GUANYLATE KINASE, WW AND PDZ DOMAIN CONTAINING 2
MAGT1	300715	Xq21.1	MAGNESIUM TRANSPORTER 1
MAN1B1	604346	9q34.3	MANNOSIDASE ALPHA CLASS 1B MEMBER 1
MANBA	609489	4q24	MANNOSIDASE BETA
MAP2K1	176872	15q22.31	MITOGEN-ACTIVATED PROTEIN KINASE KINASE 1
MAP2K2	601263	19p13.3	MITOGEN-ACTIVATED PROTEIN KINASE KINASE 2
MAPK10	602897	4q21.3	MITOGEN-ACTIVATED PROTEIN KINASE 10
MBD5	611472	2q23.1	METHYL-CPG BINDING DOMAIN PROTEIN 5
MCCC2	609014	5q13.2	METHYLCROTONOYL-COA CARBOXYLASE 2
MCOLN1	605248	19p13.2	MUCOLIPIN 1
MCPH1	607117	8p23.1	MICROCEPHALIN 1
MDGA2	-	14q21.3	MAM DOMAIN CONTAINING GLYCOSYLPHOSPHATIDYLINOSITOL ANCHOR 2
ME2	154270	18q21.2	MALIC ENZYME 2
MECP2	300005	Xq28	METHYL-CPG BINDING PROTEIN 2
MED12	300188	Xq13.1	MEDIATOR COMPLEX SUBUNIT 12
MEF2C	600662	5q14.3	MYOCYTE ENHANCER FACTOR 2C
MFSD8	611124	4q28.2	MAJOR FACILITATOR SUPERFAMILY DOMAIN CONTAINING 8
MGAT2	602616	14q21.3	MANNOSYL (ALPHA-1,6-)-GLYCOPROTEIN BETA-1,2-N-ACETYLGLUCOSAMINYLTRANSFERASE
MLC1	605908	22q13.33	MEGALENCEPHALIC LEUKOENCEPHALOPATHY WITH SUBCORTICAL CYSTS 1
MMACHC	609831	1p34.1	METHYLMALONIC ACIDURIA (COBALAMIN DEFICIENCY) CBLC TYPE, WITH HOMOCYSTINURIA
MOCS1	603707	6p21.2	MOLYBDENUM COFACTOR SYNTHESIS 1
MOCS2	603708	5q11.2	MOLYBDENUM COFACTOR SYNTHESIS 2
MOCS3	609277	20q13.13	MOLYBDENUM COFACTOR SYNTHESIS 3
MOGS	601336	2p13.1	MANNOSYL-OLIGOSACCHARIDE GLUCOSIDASE
MPC1	614738	6q27	MITOCHONDRIAL PYRUVATE CARRIER 1
MPDU1	604041	17p13.1	MANNOSE-P-DOLICHOL UTILIZATION DEFECT 1
MPI	154550	15q24.1	MANNOSE PHOSPHATE ISOMERASE
MR1	600764	1q25.3	MAJOR HISTOCOMPATIBILITY COMPLEX, CLASS I-RELATED
MTHFR	607093	1p36.22	METHYLENETETRAHYDROFOLATE REDUCTASE
MTOR	601231	1p36.22	MECHANISTIC TARGET OF RAPAMYCIN KINASE
MTR	156570	1q43	5-METHYLTETRAHYDROFOLATE-HOMOCYSTEINE METHYLTRANSFERASE
MTRR	602568	5p15.31	5-METHYLTETRAHYDROFOLATE-HOMOCYSTEINE METHYLTRANSFERASE REDUCTASE
NAGLU	609701	17q21.2	N-ACETYL-ALPHA-GLUCOSAMINIDASE
NDE1	609449	16p13.11	NUDE NEURODEVELOPMENT PROTEIN 1
NDN	602117	15q11.2	NECDIN, MAGE FAMILY MEMBER
NDUFA1	300078	Xq24	NADH:UBIQUINONE OXIDOREDUCTASE SUBUNIT A1
NDUFA11	612638	19p13.3	NADH:UBIQUINONE OXIDOREDUCTASE SUBUNIT A11
NDUFA2	602137	5q31.3	NADH:UBIQUINONE OXIDOREDUCTASE SUBUNIT A2
NDUFAF1	606934	15q15.1	NADH:UBIQUINONE OXIDOREDUCTASE COMPLEX ASSEMBLY FACTOR 1
NDUFAF2	609653	5q12.1	NADH:UBIQUINONE OXIDOREDUCTASE COMPLEX ASSEMBLY FACTOR 2
NDUFAF3	612911	3p21.31	NADH:UBIQUINONE OXIDOREDUCTASE COMPLEX ASSEMBLY FACTOR 3
NDUFAF4	611776	6q16.1	NADH:UBIQUINONE OXIDOREDUCTASE COMPLEX ASSEMBLY FACTOR 4
NDUFAF5	612360	20p12.1	NADH:UBIQUINONE OXIDOREDUCTASE COMPLEX ASSEMBLY FACTOR 5
NDUFB3	603839	2q33.1	NADH:UBIQUINONE OXIDOREDUCTASE SUBUNIT B3
NDUFS1	157655	2q33.3	NADH:UBIQUINONE OXIDOREDUCTASE CORE SUBUNIT S1
NDUFS2	602985	1q23.3	NADH:UBIQUINONE OXIDOREDUCTASE CORE SUBUNIT S2
NDUFS3	603846	11p11.2	NADH:UBIQUINONE OXIDOREDUCTASE CORE SUBUNIT S3
NDUFS4	602694	5q11.2	NADH:UBIQUINONE OXIDOREDUCTASE SUBUNIT S4
NDUFS6	603848	5p15.33	NADH:UBIQUINONE OXIDOREDUCTASE SUBUNIT S6
NDUFS7	601825	19p13.3	NADH:UBIQUINONE OXIDOREDUCTASE CORE SUBUNIT S7
NDUFS8	602141	11q13.2	NADH:UBIQUINONE OXIDOREDUCTASE CORE SUBUNIT S8
NDUFV1	161015	11q13.2	NADH:UBIQUINONE OXIDOREDUCTASE CORE SUBUNIT V1
NDUFV2	600532	18p11.22	NADH:UBIQUINONE OXIDOREDUCTASE CORE SUBUNIT V2
NEDD4L	606384	18q21.31	NEURAL PRECURSOR CELL EXPRESSED, DEVELOPMENTALLY DOWN-REGULATED 4-LIKE, E3 UBIQUITIN PROTEIN LIGASE
NEU1	608272	6p21.33	NEURAMINIDASE 1
NF1	613113	17q11.2	NEUROFIBROMIN 1
NGLY1	610661	3p24.2	N-GLYCANASE 1
NHLRC1	608072	6p22.3	NHL REPEAT CONTAINING E3 UBIQUITIN PROTEIN LIGASE 1
NHS	300457	Xp22.2-p22.13	NHS ACTIN REMODELING REGULATOR
NID2	605399	14q22.1	NIDOGEN 2
NOTCH3	600276	19p13.12	NOTCH 3
NPC1	607623	18q11.2	NPC INTRACELLULAR CHOLESTEROL TRANSPORTER 1
NPC2	601015	14q24.3	NPC INTRACELLULAR CHOLESTEROL TRANSPORTER 2
NPHP1	607100	2q13	NEPHROCYSTIN 1
NR3C1	138040	5q31.3	NUCLEAR RECEPTOR SUBFAMILY 3 GROUP C MEMBER 1
NRAS	164790	1p13.2	NRAS PROTO-ONCOGENE, GTPASE
NRXN1	600565	2p16.3	NEUREXIN 1
NTNG1	608818	1p13.3	NETRIN G1
NUBPL	613621	14q12	NUCLEOTIDE BINDING PROTEIN LIKE
OFD1	300170	Xp22.2	OFD1, CENTRIOLE AND CENTRIOLAR SATELLITE PROTEIN
OPA1	605290	3q29	OPA1, MITOCHONDRIAL DYNAMIN LIKE GTPASE
OPHN1	300127	Xq12	OLIGOPHRENIN 1
PAFAH1B1	601545	17p13.3	PLATELET ACTIVATING FACTOR ACETYLHYDROLASE 1B REGULATORY SUBUNIT 1
PAH	612349	12q23.2	PHENYLALANINE HYDROXYLASE
PAK3	300142	Xq23	P21 (RAC1) ACTIVATED KINASE 3
PANK2	606157	20p13	PANTOTHENATE KINASE 2
PAX6	607108	11p13	PAIRED BOX 6
PC	608786	11q13.2	PYRUVATE CARBOXYLASE
PCDH19	300460	Xq22.1	PROTOCADHERIN 19
PCNT	605925	21q22.3	PERICENTRIN
PDHA1	300502	Xp22.12	PYRUVATE DEHYDROGENASE E1 ALPHA 1 SUBUNIT
PDHX	608769	11p13	PYRUVATE DEHYDROGENASE COMPLEX COMPONENT X
PDSS1	607429	10p12.1	DECAPRENYL DIPHOSPHATE SYNTHASE SUBUNIT 1
PDSS2	610564	6q21	DECAPRENYL DIPHOSPHATE SYNTHASE SUBUNIT 2
PEX1	602136	7q21.2	PEROXISOMAL BIOGENESIS FACTOR 1
PEX10	602859	1p36.32	PEROXISOMAL BIOGENESIS FACTOR 10
PEX12	601758	17q12	PEROXISOMAL BIOGENESIS FACTOR 12
PEX13	601789	2p15	PEROXISOMAL BIOGENESIS FACTOR 13
PEX14	601791	1p36.22	PEROXISOMAL BIOGENESIS FACTOR 14
PEX16	603360	11p11.2	PEROXISOMAL BIOGENESIS FACTOR 16
PEX19	600279	1q23.2	PEROXISOMAL BIOGENESIS FACTOR 19
PEX2	170993	8q21.13	PEROXISOMAL BIOGENESIS FACTOR 2
PEX26	608666	22q11.21	PEROXISOMAL BIOGENESIS FACTOR 26
PEX3	603164	6q24.2	PEROXISOMAL BIOGENESIS FACTOR 3
PEX5	600414	12p13.31	PEROXISOMAL BIOGENESIS FACTOR 5
PEX6	601498	6p21.1	PEROXISOMAL BIOGENESIS FACTOR 6
PEX7	601757	6q23.3	PEROXISOMAL BIOGENESIS FACTOR 7
PGK1	311800	Xq21.1	PHOSPHOGLYCERATE KINASE 1
PGM1	171900	1p31.3	PHOSPHOGLUCOMUTASE 1
PHF6	300414	Xq26.2	PHD FINGER PROTEIN 6
PHGDH	606879	1p12	PHOSPHOGLYCERATE DEHYDROGENASE
PIGA	311770	Xp22.2	PHOSPHATIDYLINOSITOL GLYCAN ANCHOR BIOSYNTHESIS CLASS A
PIGL	605947	17p11.2	PHOSPHATIDYLINOSITOL GLYCAN ANCHOR BIOSYNTHESIS CLASS L
PIGV	610274	1p36.11	PHOSPHATIDYLINOSITOL GLYCAN ANCHOR BIOSYNTHESIS CLASS V
PLA2G6	603604	22q13.1	PHOSPHOLIPASE A2 GROUP VI
PLCB1	607120	20p12.3	PHOSPHOLIPASE C BETA 1
PLP1	300401	Xq22.2	PROTEOLIPID PROTEIN 1
PMM2	601785	16p13.2	PHOSPHOMANNOMUTASE 2
PNKD	609023	2q35	PNKD, MBL DOMAIN CONTAINING
PNKP	605610	19q13.33	POLYNUCLEOTIDE KINASE 3'-PHOSPHATASE
PNPO	603287	17q21.32	PYRIDOXAMINE 5'-PHOSPHATE OXIDASE
POLG	174763	15q26.1	DNA POLYMERASE GAMMA, CATALYTIC SUBUNIT
POMGNT1	606822	1p34.1	PROTEIN O-LINKED MANNOSE N-ACETYLGLUCOSAMINYLTRANSFERASE 1 (BETA 1,2-)
POMT1	607423	9q34.13	PROTEIN O-MANNOSYLTRANSFERASE 1
POMT2	607439	14q24.3	PROTEIN O-MANNOSYLTRANSFERASE 2
PPOX	600923	1q23.3	PROTOPORPHYRINOGEN OXIDASE
PPT1	600722	1p34.2	PALMITOYL-PROTEIN THIOESTERASE 1
PQBP1	300463	Xp11.23	POLYGLUTAMINE BINDING PROTEIN 1
PRICKLE1	608500	12q12	PRICKLE PLANAR CELL POLARITY PROTEIN 1
PRICKLE2	608501	3p14.1	PRICKLE PLANAR CELL POLARITY PROTEIN 2
PROC	612283	2q14.3	PROTEIN C, INACTIVATOR OF COAGULATION FACTORS VA AND VIIIA
PRODH	606810	22q11.21	PROLINE DEHYDROGENASE 1
PRRT2	614386	16p11.2	PROLINE RICH TRANSMEMBRANE PROTEIN 2
PSAP	176801	10q22.1	PROSAPOSIN
PSAT1	610936	9q21.2	PHOSPHOSERINE AMINOTRANSFERASE 1
PTCH1	601309	9q22.32	PATCHED 1
PTPN11	176876	12q24.13	PROTEIN TYROSINE PHOSPHATASE, NON-RECEPTOR TYPE 11
PTPN22	600716	1p13.2	PROTEIN TYROSINE PHOSPHATASE, NON-RECEPTOR TYPE 22
PUS1	608109	12q24.33	PSEUDOURIDYLATE SYNTHASE 1
QDPR	612676	4p15.32	QUINOID DIHYDROPTERIDINE REDUCTASE
RAB39B	300774	Xq28	RAB39B, MEMBER RAS ONCOGENE FAMILY
RAB3GAP1	602536	2q21.3	RAB3 GTPASE ACTIVATING PROTEIN CATALYTIC SUBUNIT 1
RAF1	164760	3p25.2	RAF-1 PROTO-ONCOGENE, SERINE/THREONINE KINASE
RANBP2	601181	2q13	RAN BINDING PROTEIN 2
RARS2	611524	6q15	ARGINYL-TRNA SYNTHETASE 2, MITOCHONDRIAL
RBFOX1	605104	16p13.3	RNA BINDING FOX-1 HOMOLOG 1
RBFOX2	612149	22q12.3	RNA BINDING FOX-1 HOMOLOG 2
RBFOX3	616999	17q25.3	RNA BINDING FOX-1 HOMOLOG 3
RELN	600514	7q22.1	REELIN
RFT1	611908	3p21.1	RFT1 HOMOLOG
RNASEH2A	606034	19p13.13	RIBONUCLEASE H2 SUBUNIT A
RNASEH2B	610326	13q14.3	RIBONUCLEASE H2 SUBUNIT B
RNASEH2C	610330	11q13.1	RIBONUCLEASE H2 SUBUNIT C
ROGDI	614574	16p13.3	ROGDI HOMOLOG
RPGRIP1L	610937	16q12.2	RPGRIP1 LIKE
RPIA	180430	2p11.2	RIBOSE 5-PHOSPHATE ISOMERASE A
RTN4R	605566	22q11.21	RETICULON 4 RECEPTOR
RYR1	180901	19q13.2	RYANODINE RECEPTOR 1
RYR3		15q13.3-q14	RYANODINE RECEPTOR 3
SAMHD1	606754	20q11.23	SAM AND HD DOMAIN CONTAINING DEOXYNUCLEOSIDE TRIPHOSPHATE TRIPHOSPHOHYDROLASE 1
SCARB2	602257	4q21.1	SCAVENGER RECEPTOR CLASS B MEMBER 2
SCN1A	182389	2q24.3	SODIUM VOLTAGE-GATED CHANNEL ALPHA SUBUNIT 1
SCN1B	600235	19q13.11	SODIUM VOLTAGE-GATED CHANNEL BETA SUBUNIT 1
SCN2A	182390	2q24.3	SODIUM VOLTAGE-GATED CHANNEL ALPHA SUBUNIT 2
SCN4A	603967	17q23.3	SODIUM VOLTAGE-GATED CHANNEL ALPHA SUBUNIT 4
SCN8A	600702	12q13.13	SODIUM VOLTAGE-GATED CHANNEL ALPHA SUBUNIT 8
SCN9A	603415	2q24.3	SODIUM VOLTAGE-GATED CHANNEL ALPHA SUBUNIT 9
SCO2	604272	22q13.33	SCO2, CYTOCHROME C OXIDASE ASSEMBLY PROTEIN
SDHA	600857	5p15.33	SUCCINATE DEHYDROGENASE COMPLEX FLAVOPROTEIN SUBUNIT A
SERPINI1	602445	3q26.1	SERPIN FAMILY I MEMBER 1
SETBP1	611060	18q12.3	SET BINDING PROTEIN 1
SGCE	604149	7q21.3	SARCOGLYCAN EPSILON
SGSH	605270	17q25.3	N-SULFOGLUCOSAMINE SULFOHYDROLASE
SHANK3	606230	22q13.33	SH3 AND MULTIPLE ANKYRIN REPEAT DOMAINS 3
SHH	600725	7q36.3	SONIC HEDGEHOG
SHOC2	602775	10q25.2	SHOC2, LEUCINE RICH REPEAT SCAFFOLD PROTEIN
SIX3	603714	2p21	SIX HOMEOBOX 3
SLC13A5	608305	17p13.1	SOLUTE CARRIER FAMILY 13 MEMBER 5
SLC16A2	300095	Xq13.2	SOLUTE CARRIER FAMILY 16 MEMBER 2
SLC17A5	604322	6q13	SOLUTE CARRIER FAMILY 17 MEMBER 5
SLC19A3	606152	2q36.3	SOLUTE CARRIER FAMILY 19 MEMBER 3
SLC1A3	600111	5p13.2	SOLUTE CARRIER FAMILY 1 MEMBER 3
SLC20A2	158378	8p11.21	SOLUTE CARRIER FAMILY 20 MEMBER 2
SLC25A15	603861	13q14.11	SOLUTE CARRIER FAMILY 25 MEMBER 15
SLC25A19	606521	17q25.1	SOLUTE CARRIER FAMILY 25 MEMBER 19
SLC25A22	609302	11p15.5	SOLUTE CARRIER FAMILY 25 MEMBER 22
SLC26A4	605646	7q22.3	SOLUTE CARRIER FAMILY 26 MEMBER 4
SLC2A1	138140	1p34.2	SOLUTE CARRIER FAMILY 2 MEMBER 1
SLC35A1	605634	6q15	SOLUTE CARRIER FAMILY 35 MEMBER A1
SLC35A2	314375	Xp11.23	SOLUTE CARRIER FAMILY 35 MEMBER A2
SLC35C1	605881	11p11.2	SOLUTE CARRIER FAMILY 35 MEMBER C1
SLC46A1	611672	17q11.2	SOLUTE CARRIER FAMILY 46 MEMBER 1
SLC6A8	300036	Xq28	SOLUTE CARRIER FAMILY 6 MEMBER 8
SLC9A6	300231	Xq26.3	SOLUTE CARRIER FAMILY 9 MEMBER A6
SLC9A9	608396	3q24	SOLUTE CARRIER FAMILY 9 MEMBER A9
SMC1A	300040	Xp11.22	STRUCTURAL MAINTENANCE OF CHROMOSOMES 1A
SMPD1	607608	11p15.4	SPHINGOMYELIN PHOSPHODIESTERASE 1
SMS	300105	Xp22.11	SPERMINE SYNTHASE
SNIP1	608241	1p34.3	SMAD NUCLEAR INTERACTING PROTEIN 1
SNRPN	182279	15q11.2	SMALL NUCLEAR RIBONUCLEOPROTEIN POLYPEPTIDE N
SOBP	613667	6q21	SINE OCULIS BINDING PROTEIN HOMOLOG
SOS1	182530	2p22.1	SOS RAS/RAC GUANINE NUCLEOTIDE EXCHANGE FACTOR 1
SPAST	604277	2p22.3	SPASTIN
SPTAN1	182810	9q34.11	SPECTRIN ALPHA, NON-ERYTHROCYTIC 1
SPTLC2	605713	14q24.3	SERINE PALMITOYLTRANSFERASE LONG CHAIN BASE SUBUNIT 2
SRD5A3	611715	4q12	STEROID 5 ALPHA-REDUCTASE 3
SRPX2	300642	Xq22.1	SUSHI REPEAT CONTAINING PROTEIN X-LINKED 2
ST3GAL2	607188	16q22.1	ST3 BETA-GALACTOSIDE ALPHA-2,3-SIALYLTRANSFERASE 2
ST3GAL5	604402	2p11.2	ST3 BETA-GALACTOSIDE ALPHA-2,3-SIALYLTRANSFERASE 5
STRADA	608626	17q23.3	STE20-RELATED KINASE ADAPTOR ALPHA
STS	300747	Xp22.31	STEROID SULFATASE
STXBP1	602926	9q34.11	SYNTAXIN BINDING PROTEIN 1
SUCLA2	603921	13q14.2	SUCCINATE-COA LIGASE ADP-FORMING BETA SUBUNIT
SUMF1	607939	3p26.1	SULFATASE MODIFYING FACTOR 1
SUOX	606887	12q13.2	SULFITE OXIDASE
SURF1	185620	9q34.2	SURF1, CYTOCHROME C OXIDASE ASSEMBLY FACTOR
SYN1	313440	Xp11.3-p11.23	SYNAPSIN I
SYN2	600755	3p25.2	SYNAPSIN II
SYNGAP1	603384	6p21.32	SYNAPTIC RAS GTPASE ACTIVATING PROTEIN 1
SYNJ1	604297	21q22.11	SYNAPTOJANIN 1
SYP	313475	Xp11.23	SYNAPTOPHYSIN
SZT2	615463	1p34.2	SZT2, KICSTOR COMPLEX SUBUNIT
TACO1	612958	17q23.3	TRANSLATIONAL ACTIVATOR OF CYTOCHROME C OXIDASE I
TBC1D24	613577	16p13.3	TBC1 DOMAIN FAMILY MEMBER 24
TBP	600075	6q27	TATA-BOX BINDING PROTEIN
TBX1	602054	22q11.21	T-BOX 1
TCF4	602272	18q21.2	TRANSCRIPTION FACTOR 4
TMEM165	614726	4q12	TRANSMEMBRANE PROTEIN 165
TMEM216	613277	11q12.2	TRANSMEMBRANE PROTEIN 216
TMEM67	609884	8q22.1	TRANSMEMBRANE PROTEIN 67
TMEM70	612418	8q21.11	TRANSMEMBRANE PROTEIN 70
TNK2	606994	3q29	TYROSINE KINASE NON RECEPTOR 2
TPP1	607998	11p15.4	TRIPEPTIDYL PEPTIDASE 1
TREM2	605086	6p21.1	TRIGGERING RECEPTOR EXPRESSED ON MYELOID CELLS 2
TREX1	606609	3p21.31	THREE PRIME REPAIR EXONUCLEASE 1
TRPM6	607009	9q21.13	TRANSIENT RECEPTOR POTENTIAL CATION CHANNEL SUBFAMILY M MEMBER 6
TSC1	605284	9q34.13	TSC COMPLEX SUBUNIT 1
TSC2	191092	16p13.3	TSC COMPLEX SUBUNIT 2
TSEN2	608753	3p25.2	TRNA SPLICING ENDONUCLEASE SUBUNIT 2
TSEN34	608754	19q13.42	TRNA SPLICING ENDONUCLEASE SUBUNIT 34
TSEN54	608755	17q25.1	TRNA SPLICING ENDONUCLEASE SUBUNIT 54
TUBA1A	602529	12q13.12	TUBULIN ALPHA 1A
TUBGCP6	610053	22q13.33	TUBULIN GAMMA COMPLEX ASSOCIATED PROTEIN 6
TUSC3	601385	8p22	TUMOR SUPPRESSOR CANDIDATE 3
TWNK	606075	10q24.31	TWINKLE MTDNA HELICASE
TYROBP	604142	19q13.12	TYRO PROTEIN TYROSINE KINASE BINDING PROTEIN
UBE3A	601623	15q11.2	UBIQUITIN PROTEIN LIGASE E3A
VPS13A	605978	9q21.2	VACUOLAR PROTEIN SORTING 13 HOMOLOG A
VPS13B	607817	8q22.2	VACUOLAR PROTEIN SORTING 13 HOMOLOG B
VRK1	602168	14q32.2	VACCINIA RELATED KINASE 1
VRK2	602169	2p16.1	VACCINIA RELATED KINASE 2
WDR45	300526	Xp11.23	WD REPEAT DOMAIN 45
XK	314850	Xp21.1	X-LINKED KX BLOOD GROUP
ZDHHC15	300576	Xq13.3	ZINC FINGER DHHC-TYPE CONTAINING 15
ZEB2	605802	2q22.3	ZINC FINGER E-BOX BINDING HOMEOBOX 2
ZFYVE26	612012	14q24.1	ZINC FINGER FYVE-TYPE CONTAINING 26
ZNF41	314995	Xp11.3	ZINC FINGER PROTEIN 41
